# Supplementary material for: The Role of Rehabilitative Ultrasound Imaging Technique in the Lumbopelvic Region as a Diagnosis and Treatment Tool in Physiotherapy: Systematic Review, Meta-Analysis and Meta-Regression
Source: J Clin Med. 2021 Dec 3;10(23):5699. doi: 10.3390/jcm10235699 (PMC8658262; doi:10.3390/jcm10235699)
Supplement: Supplementary file 1 [file jcm-10-05699-s001.zip]

Archive with 1 entries (1 files):
- jcm-1398772-supplementary.pdf
